# Supplementary material for: Bee on Boron—Sufficient Boron Supply of Brassica napus Is Crucial for Attracting Pollinating Insects to Ensure Seed Yield
Source: Ecol Evol. 2026 Jan 12;16(1):e72895. doi: 10.1002/ece3.72895 (PMC12793893; doi:10.1002/ece3.72895)
Supplement: Supplementary file 2 — Data S2: ece372895‐sup‐0002‐supinfo.xlsx. [file ECE3-16-e72895-s002.xlsx]

## Sheet: Read.me
Title : Bee on Boron – Sufficient boron supply of Brassica napus is crucial for attracting pollinating insects to ensure seed yield
Authors: Jiline B. Tölle, Paula Prucker, Johanna Saumweber, Thomas D. Alcock, Sara D. Leonhardt, Gerd Patrick Bienert
Metadata:
Experiment location:	Dürnast (48° 24’ 17’’ N, 11° 41’ 38’’ E), Freising, Technical University Munich
Time of data collection:	Data of Figure 2 was taken in September 2022, at 28 days after sowing (DAS)
	Data of Figure 4 to 7 was taken in April to July 2024 during flowering and after seed ripening
Species binomial name:	Brassica napus L.
Treatments:	cultivars:	Daktari, CR3153, CR2267
	B concentration (mg per kg substrate):	2.5 mg B/kg substrate, 0.4 mg B/kg substrate, 0.25 mg B/kg substrate, < 0.08 mg B/kg substrate
	pollination	self-pollination, insect pollination
factor location	3 different locations around the glasshouses in Dürnast
Comment for data of Figure 3 A, 3 B and 5: missing data occurs because not every plant was phenotyped at every timepoint
For the data that is used for the calculations with R: the top row has the parameter/factor name written the R code is using.
Data of sheet	equals file upload in R
Figure 3A, 3B and 5 for R	Data_Flower	R code for importing file as text (Tab delimited)
Figure 4, 5 for R	Data_Pollinator
Figure 5B for R	Data_corr_ratio
Figure 6 for R	Data_Fruit_Seed
Abbreviations
DAS	days after sowing
DAF	days after the first flower opened

## Sheet: Figure 1
cultivar	B level_B concentration (mg per kg substrate)	pot no	plant no per pot	Shoot DW (g)_28 DAS	Length Leaf3 (mm)_28 DAS	comment
Daktari	2.5B	121	1	0.387	58
Daktari	2.5B	121	2	0.826	69
Daktari	2.5B	121	3	0.663	54
Daktari	2.5B	122	1	0.487	62
Daktari	2.5B	122	2	0.832	49
Daktari	2.5B	122	3	0.645	54
Daktari	2.5B	123	1	0.504	84
Daktari	2.5B	123	2	0.518	69
Daktari	2.5B	123	3	0.972	54
Daktari	2.5B	124	1	0.674	67
Daktari	2.5B	124	2	0.677	60
Daktari	2.5B	124	3	0.936	78
Daktari	≤0.08B	129	1	0.076		no 3rd leaf
Daktari	≤0.08B	129	2	0.03	7
Daktari	≤0.08B	129	3	0.029	2
Daktari	≤0.08B	130	1	0.055		no 3rd leaf
Daktari	≤0.08B	130	2	0.116	4
Daktari	≤0.08B	130	3	0.032	3
Daktari	≤0.08B	131	1	0.064	11
Daktari	≤0.08B	131	2	0.201		no 3rd leaf
Daktari	≤0.08B	131	3	0.049	36
Daktari	≤0.08B	132	1	0.094	3
Daktari	≤0.08B	132	2	0.148	8
Daktari	≤0.08B	132	3	0.029	8
CR3153	2.5B	7	1	0.656	62
CR3153	2.5B	7	2	0.418	60
CR3153	2.5B	7	3	0.835	45
CR3153	2.5B	8	1	1.071	52
CR3153	2.5B	8	2	0.879	88
CR3153	2.5B	8	3	0.466	84
CR3153	2.5B	9	1	0.828	82
CR3153	2.5B	9	2	1.194	67
CR3153	2.5B	9	3			no plant
CR3153	2.5B	10	1	0.669	73
CR3153	2.5B	10	2	0.909	58
CR3153	2.5B	10	3			no plant
CR3153	2.5B	11	1	0.809	55
CR3153	2.5B	11	2	0.953	60
CR3153	2.5B	11	3	0.519	77
CR3153	2.5B	12	1	0.773	71
CR3153	2.5B	12	2	0.524	55
CR3153	2.5B	12	3	0.529	74
CR3153	≤0.08B	31	1	0.051		no 3rd leaf
CR3153	≤0.08B	31	2	0.053	4
CR3153	≤0.08B	31	3			no plant
CR3153	≤0.08B	32	1	0.065		no 3rd leaf
CR3153	≤0.08B	32	2	0.009		no 3rd leaf
CR3153	≤0.08B	32	3			no plant
CR3153	≤0.08B	33	1	0.057		no 3rd leaf
CR3153	≤0.08B	33	2	0.045	3
CR3153	≤0.08B	33	3			no plant
CR3153	≤0.08B	34	1	0.057		no 3rd leaf
CR3153	≤0.08B	34	2	0.032		no 3rd leaf
CR3153	≤0.08B	34	3	0.033		no 3rd leaf
CR3153	≤0.08B	35	1	0.072		no 3rd leaf
CR3153	≤0.08B	35	2	0.033		no 3rd leaf
CR3153	≤0.08B	35	3	0.058	6
CR3153	≤0.08B	36	1	0.035		no 3rd leaf
CR3153	≤0.08B	36	2	0.049		no 3rd leaf
CR3153	≤0.08B	36	3	0.017	11
CR2267	2.5B	55	1	1.129	57
CR2267	2.5B	55	2	0.329	41
CR2267	2.5B	55	3	0.739	82
CR2267	2.5B	56	1	0.902	50
CR2267	2.5B	56	2	0.902	74
CR2267	2.5B	56	3	0.467	61
CR2267	2.5B	57	1	0.581	66
CR2267	2.5B	57	2	0.964	66
CR2267	2.5B	57	3	0.875	92
CR2267	2.5B	58	1	1.192	59
CR2267	2.5B	58	2	0.979	74
CR2267	2.5B	58	3			no plant
CR2267	2.5B	59	1	1.003	60
CR2267	2.5B	59	2	0.644	66
CR2267	2.5B	59	3	0.554	57
CR2267	2.5B	60	1	0.922	63
CR2267	2.5B	60	2	0.604	77
CR2267	2.5B	60	3	0.591	67
CR2267	≤0.08B	79	1	0.822	44
CR2267	≤0.08B	79	2	0.486	71
CR2267	≤0.08B	79	3			no plant
CR2267	≤0.08B	80	1	0.192	46
CR2267	≤0.08B	80	2	0.362	37
CR2267	≤0.08B	80	3	0.452	31
CR2267	≤0.08B	81	1	0.606	34
CR2267	≤0.08B	81	2	0.179	66
CR2267	≤0.08B	81	3			no plant
CR2267	≤0.08B	82	1	0.412	42
CR2267	≤0.08B	82	2			no plant
CR2267	≤0.08B	82	3			no plant
CR2267	≤0.08B	83	1	0.449	48
CR2267	≤0.08B	83	2			no plant
CR2267	≤0.08B	83	3			no plant
CR2267	≤0.08B	84	1	0.176	18
CR2267	≤0.08B	84	2	0.068	37
CR2267	≤0.08B	84	3			no plant

## Sheet: Figure 3A, 3B and 5
cultivar	Blevel	pot_no	asympF	deformF
cultivar	B level_B concentration (mg per kg substrate)	pot no	Main raceme_number of asymptomatic flowers_4 DAF	Main raceme_number of deformed flowers_4 DAF	Main raceme_number of asymptomatic flowers_14 DAF	Main raceme_number of deformed flowers_14 DAF	Number of side racemes with asymptomatic flowers_14 DAF	Number of side racemes with deformed flowers_14 DAF
Daktari	2.5B	13	25	0	8	0	6	0
Daktari	2.5B	14	29	0
Daktari	2.5B	15	31	0	4	0	6	0
Daktari	2.5B	16	40	0
Daktari	2.5B	17	43	0
Daktari	2.5B	18	34	0	4	0	6	0
Daktari	2.5B	19	37	0	6	0	8	0
Daktari	2.5B	20	34	0
Daktari	2.5B	21	39	0	11	0	6	0
Daktari	2.5B	22	27	0
Daktari	2.5B	23	29	0	6	0	6	0
Daktari	2.5B	24	32	0
Daktari	2.5B	85	37	0
Daktari	2.5B	86	43	0	10	0	9	0
Daktari	2.5B	87	33	0
Daktari	2.5B	88	21	0	10	0	6	0
Daktari	2.5B	89	38	0	9	0	8	0
Daktari	2.5B	90	27	0	8	0	6	0
Daktari	2.5B	91	28	0
Daktari	2.5B	92	27	0	3	0	6	0
Daktari	2.5B	93	29	0
Daktari	2.5B	94	33	0	7	0	8	0
Daktari	2.5B	95	32	0
Daktari	2.5B	96	49	0	10	0	9	0
Daktari	2.5B	157	42	0
Daktari	2.5B	158	28	0
Daktari	2.5B	159	20	0	7	0	7	0
Daktari	2.5B	160	23	0
Daktari	2.5B	161	32	0	5	0	6	0
Daktari	2.5B	162	40	0	5	0	8	0
Daktari	2.5B	163	28	0
Daktari	2.5B	164	40	0	7	0	7	0
Daktari	2.5B	165	32	0
Daktari	2.5B	166	21	0	10	0	7	0
Daktari	2.5B	167	44	0	5	0	10	0
Daktari	2.5B	168	27	0	6	0	6	0
Daktari	2.5B	229	39	0
Daktari	2.5B	230	48	0
Daktari	2.5B	231	33	0
Daktari	2.5B	232	28	0
Daktari	2.5B	233	23	0
Daktari	2.5B	234	32	0
Daktari	2.5B	235	38	0	6	0	7	0
Daktari	2.5B	236	43	0	7	0	7	0
Daktari	2.5B	237	39	0
Daktari	2.5B	238	35	0	8	0	6	0
Daktari	2.5B	239	27	0
Daktari	2.5B	240	39	0	9	0	7	0
Daktari	2.5B	301	25	0	12	0	8	0
Daktari	2.5B	302	27	0
Daktari	2.5B	303	25	0			7	0
Daktari	2.5B	304	29	0
Daktari	2.5B	305	21	0	8	0	5	0
Daktari	2.5B	306	21	0	6	0	6	0
Daktari	2.5B	307	33	0
Daktari	2.5B	308	27	0	8	0	6	0
Daktari	2.5B	309	27	0
Daktari	2.5B	310	19	0
Daktari	2.5B	311	36	0	4	0	6	0
Daktari	2.5B	312	26	0	8	0	8	0
Daktari	0.4B	217	27	7	2		0	7
Daktari	0.4B	218	25	2
Daktari	0.4B	219	17	15	0	2	0	5
Daktari	0.4B	221	28	2	0	4	0	7
Daktari	0.4B	222	29	3	0	8	0	9
Daktari	0.4B	223	14	7			0	6
Daktari	0.4B	224	5	7			0	5
Daktari	0.4B	225	16	11			0	7
Daktari	0.4B	226	25	14	5	2	1	8
Daktari	0.4B	227	14	18	8	2	6	4
Daktari	0.4B	228	16	6
Daktari	0.4B	289	31	1	2	4	0	7
Daktari	0.4B	290	23	3	2	4	1	5
Daktari	0.4B	291	26	5	0	4	0	7
Daktari	0.4B	292	22	1	3	11	0	6
Daktari	0.4B	293	24	0	7	2	0	7
Daktari	0.4B	294	37	2	7	1	0	9
Daktari	0.4B	295	6	25	4	3	0	7
Daktari	0.4B	296	10	19	2	12	0	6
Daktari	0.4B	297	4	20			4	4
Daktari	0.4B	298	2	22	5	3	0	5
Daktari	0.4B	299	22	15	2	2	2	5
CR3153	2.5B	37	26	0
CR3153	2.5B	38	26	0
CR3153	2.5B	40	28	0	6	0	7	0
CR3153	2.5B	41	28	0	4	0	7	0
CR3153	2.5B	42	27	0	4	0	8	0
CR3153	2.5B	43	21	0	5	0	8	0
CR3153	2.5B	45	31	0	5	0	8	0
CR3153	2.5B	46	30	0	6	0	7	0
CR3153	2.5B	47	27	0	6	0	7	0
CR3153	2.5B	48	32	0	5	0	7	0
CR3153	2.5B	109	25	0	8	0	6	0
CR3153	2.5B	110	24	0	6	0	8	0
CR3153	2.5B	111	28	0
CR3153	2.5B	112	27	0
CR3153	2.5B	115	25	0	7	0	7	0
CR3153	2.5B	116	26	0	6	0	7	0
CR3153	2.5B	117	30	0	3	0	7	0
CR3153	2.5B	118	22	0	7	0	8	0
CR3153	2.5B	119	32	0			8	0
CR3153	2.5B	120	21	0	8	0	8	0
CR3153	2.5B	181	23	0	11	0	6	0
CR3153	2.5B	182	21	0
CR3153	2.5B	183	28	0	5	0	7	0
CR3153	2.5B	184	23	0	5	0	7	0
CR3153	2.5B	185	25	0	5	0	9	0
CR3153	2.5B	186	26	0	7	0	7	0
CR3153	2.5B	187	42	0	6	0	7	0
CR3153	2.5B	188	30	0	8	0	7	0
CR3153	2.5B	189	28	0
CR3153	2.5B	190	25	0	6	0	8	0
CR3153	2.5B	191	26	0
CR3153	2.5B	192	25	0	9	0	7	0
CR3153	2.5B	253	23	0	12	0	8	0
CR3153	2.5B	255	26	0	6	0	8	0
CR3153	2.5B	257	30	0	4	0	7	0
CR3153	2.5B	258	27	0	0
CR3153	2.5B	259	25	0	7	0	8	0
CR3153	2.5B	260	22	0	5	0	7	0
CR3153	2.5B	261	33	0
CR3153	2.5B	262	25	0
CR3153	2.5B	263	41	0	4	0	8	0
CR3153	2.5B	325	28	0	13	0	7	0
CR3153	2.5B	326	27	0
CR3153	2.5B	328	31	0
CR3153	2.5B	332	32	0
CR3153	2.5B	334	29	0
CR3153	2.5B	335	32	0	3	0	7	0
CR3153	0.4B	25	21	4	0	5	0	6
CR3153	0.4B	26	22	1
CR3153	0.4B	27	20	5	0	2	4	3
CR3153	0.4B	28	18	9
CR3153	0.4B	29	11	15
CR3153	0.4B	30			2	3	2	5
CR3153	0.4B	32	22	6
CR3153	0.4B	34	23	2
CR3153	0.4B	35	21	4
CR3153	0.4B	36	16	9
CR3153	0.4B	97	20	6	4	2	2	6
CR3153	0.4B	99	15	4			3	6
CR3153	0.4B	100	26	2
CR3153	0.4B	101	24	1	3	3	5	3
CR3153	0.4B	169	29	0	8	2	4	2
CR3153	0.4B	170	20	9	1	3	3	4
CR3153	0.4B	171	24	1	1	3	5	2
CR3153	0.4B	172			3	3	3	4
CR3153	0.4B	173	25	2	6	1	3	3
CR3153	0.4B	174	21	1
CR3153	0.4B	175	20	6			1	6
CR3153	0.4B	177	24	3	0	4	3	4
CR3153	0.4B	178	23	3	0	4	3	4
CR3153	0.4B	179					0	8
CR3153	0.4B	241	21	4	5	1	1	5
CR3153	0.4B	243	23	4	0	1	3	4
CR3153	0.4B	244	17	11			0	7
CR3153	0.4B	245	18	3			0	8
CR3153	0.4B	246	21	8			2	4
CR3153	0.4B	247	27	0	0	4	6	2
CR3153	0.4B	248	23	1			5	3
CR3153	0.4B	250	26	4			3	4
CR3153	0.4B	251	21	9			5	3
CR3153	0.4B	313	27	4			0	5
CR3153	0.4B	314	24	6	1	1	2	6
CR3153	0.4B	316	26	3			5	4
CR3153	0.4B	317	15	9
CR3153	0.4B	318	21	5	1	2	3	4
CR3153	0.4B	320	18	9	1	1	2	6
CR3153	0.4B	321	25	12			3	5
CR3153	0.4B	323	24	4			2	5
CR2267	2.5B	62	28	0
CR2267	2.5B	63	24	0	1	0	9	0
CR2267	2.5B	64	27	0	3	0	7	0
CR2267	2.5B	66	31	0
CR2267	2.5B	67	31	0
CR2267	2.5B	68	24	0
CR2267	2.5B	69	31	0	9	0	11	0
CR2267	2.5B	70	20	0	6	0	12	0
CR2267	2.5B	71	36	0
CR2267	2.5B	72	25	0	4	0	8	0
CR2267	2.5B	133	26	0	6	0	7	0
CR2267	2.5B	134	24	0	1	0	11	0
CR2267	2.5B	136	34	0	4	0	9	0
CR2267	2.5B	137	22	0	7	0	9	0
CR2267	2.5B	138	27	0	3	0	7	0
CR2267	2.5B	140	28	0	12	0	9	0
CR2267	2.5B	141	25	0	4	0	9	0
CR2267	2.5B	142	24	0	11	0	8	0
CR2267	2.5B	143	27	0	8	0	11	0
CR2267	2.5B	205	30	0	5	0	11	0
CR2267	2.5B	206	18	0
CR2267	2.5B	207	27	0	7	0	10	0
CR2267	2.5B	208	39	0	7	0	13	0
CR2267	2.5B	209	29	0
CR2267	2.5B	211	21	0	2	0	11	0
CR2267	2.5B	213	25	0
CR2267	2.5B	214	30	0	5	0	11	0
CR2267	2.5B	216	29	0	7	0	8	0
CR2267	2.5B	278	23	0
CR2267	2.5B	279	36	0
CR2267	2.5B	281	28	0
CR2267	2.5B	282	24	0	8	0	8	0
CR2267	2.5B	283	21	0	8	0	10	0
CR2267	2.5B	284	25	0			11	0
CR2267	2.5B	285	34	0	5	0	10	0
CR2267	2.5B	286	31	0	6	0	9	0
CR2267	2.5B	287	25	0
CR2267	2.5B	288	28	0	2	0	12	0
CR2267	2.5B	349	23	0
CR2267	2.5B	352	23	0	6	0	10	0
CR2267	2.5B	353	31	0	1	0	11	0
CR2267	2.5B	356	36	0	6	0	9	0
CR2267	2.5B	358	25	0	5	0	10	0
CR2267	2.5B	359	27	0
CR2267	2.5B	360	26	0	5	0	11	0
CR2267	0.4B	51	23	3	1	2	3	5
CR2267	0.4B	52	31	2
CR2267	0.4B	53	23	4			4	2
CR2267	0.4B	54	23	2			1	6
CR2267	0.4B	56	31	4			1	1
CR2267	0.4B	58	32	1			2	3
CR2267	0.4B	59	23	2			3	3
CR2267	0.4B	121	27	2
CR2267	0.4B	122	17	2	2	0	1	4
CR2267	0.4B	124	24	2
CR2267	0.4B	125	31	2			3	1
CR2267	0.4B	126	22	1			7	4
CR2267	0.4B	127	37	0	1	0	2	10
CR2267	0.4B	128	32	0			5	1
CR2267	0.4B	129	22	0			2	2
CR2267	0.4B	130	18	4	1	1	5	5
CR2267	0.4B	131	22	2	9	0	3	5
CR2267	0.4B	132	25	0	0	2	1	9
CR2267	0.4B	194	14	5	3	0	3	7
CR2267	0.4B	195	21	2
CR2267	0.4B	196	23	3			4	4
CR2267	0.4B	199	24	6			6	1
CR2267	0.4B	202	30	2			2	3
CR2267	0.4B	203	12	2	2	1	5	4
CR2267	0.4B	265	21	1
CR2267	0.4B	266	27	0			7	1
CR2267	0.4B	267	29	3
CR2267	0.4B	270	19	2	2	2	5	3
CR2267	0.4B	271	31	3	5	0	3	6
CR2267	0.4B	272	23	2
CR2267	0.4B	274	23	5	1	1	1	6
CR2267	0.4B	275	22	1	6	0	2	5
CR2267	0.4B	276	17	4			2	2
CR2267	0.4B	337	24	3	3	0	7	3
CR2267	0.4B	338	11	4	3	0	5	4
CR2267	0.4B	339	25	0			3	0
CR2267	0.4B	341	29	3			6	4
CR2267	0.4B	342	22	0	1	0	3	2
CR2267	0.4B	346	26	2	6	0	6	5

## Sheet: Figure 3C
cultivar	B level_B concentration (mg per kg substrate)	pot no	Inflorescence B concentration, B11 (mg per kg DW)
Daktari	2.5B	233	14.1914
Daktari	2.5B	19	23.5624
Daktari	2.5B	305	14.8885
Daktari	2.5B	168	20.9788
Daktari	0.4B	227	5.5876
Daktari	0.4B	218	4.07232
Daktari	0.4B	298	4.90811
Daktari	0.4B	226	5.60233
CR3153	2.5B	192	18.3491
CR3153	2.5B	186	32.7442
CR3153	2.5B	329	16.9482
CR3153	2.5B	42	18.838
CR3153	0.4B	33	3.62061
CR3153	0.4B	252	3.35651
CR3153	0.4B	30	2.97039
CR3153	0.4B	103	3.91883
CR2267	2.5B	133	16.8553
CR2267	2.5B	66	19.396
CR2267	2.5B	212	28.2522
CR2267	0.4B	338	2.9766
CR2267	0.4B	270	2.19492
CR2267	0.4B	131	3.03565
CR2267	0.4B	346	2.9421

## Sheet: Figure 3D
cultivar	B level_B concentration (mg per kg substrate)	pot no	Main shoot length (cm)
Daktari	2.5B	15	123
Daktari	2.5B	18	118
Daktari	2.5B	23	124
Daktari	2.5B	88	127
Daktari	2.5B	89	130.5
Daktari	2.5B	90	124.5
Daktari	2.5B	167	128
Daktari	2.5B	168	127
Daktari	2.5B	311	121.5
Daktari	2.5B	312	121.5
Daktari	0.4B	217	124.5
Daktari	0.4B	219	135.5
Daktari	0.4B	222	127
Daktari	0.4B	223	52
Daktari	0.4B	226	67.5
Daktari	0.4B	227	93
Daktari	0.4B	290	122.5
Daktari	0.4B	291	129
Daktari	0.4B	297	58.5
Daktari	0.4B	298	95
CR3153	2.5B	40	157
CR3153	2.5B	41	170.5
CR3153	2.5B	42	133
CR3153	2.5B	43	145.5
CR3153	2.5B	45	152
CR3153	2.5B	47	141.5
CR3153	2.5B	109	142
CR3153	2.5B	110	137
CR3153	2.5B	117	163.5
CR3153	2.5B	119	147
CR3153	0.4B	25	106
CR3153	0.4B	27	117.5
CR3153	0.4B	175	101
CR3153	0.4B	179	101
CR3153	0.4B	241	148
CR3153	0.4B	243	133
CR3153	0.4B	246	109.5
CR3153	0.4B	251	108
CR3153	0.4B	313	102
CR3153	0.4B	314	121
CR3153	0.4B	316	105.5
CR3153	0.4B	318	124
CR3153	0.4B	320	107.5
CR2267	2.5B	63	164.5
CR2267	2.5B	141	157
CR2267	2.5B	143	159
CR2267	2.5B	207	166.5
CR2267	2.5B	208	154
CR2267	2.5B	211	130.5
CR2267	2.5B	214	165
CR2267	2.5B	282	168.5
CR2267	2.5B	358	169.5
CR2267	2.5B	360	163
CR2267	0.4B	53	116
CR2267	0.4B	54	125.5
CR2267	0.4B	194	100
CR2267	0.4B	196	121.5
CR2267	0.4B	199	124
CR2267	0.4B	266	125
CR2267	0.4B	270	124.5
CR2267	0.4B	337	123.5
CR2267	0.4B	338	119
CR2267	0.4B	339	116.5

## Sheet: Figure 4, 5, Table S3
date	location	duration	temperature	number_of_trays	cultivar	Blevel	honeybee	fly	bees	bumblebee	hoverfly	beetle	butterfly	abundance	richness
date of observation	location	duration of observation (hour)	temperature during observation (degree Celsius)	number of trays	cultivar	B level_B concentration (mg per kg substrate)	honey bee abundance	fly abundance	wild bee abundance	bumblebee abundance	hoverfly abundance	beetle abundance	butterfly abundance	Total insect abundance	Insect group richness			For Daktari 0.4B and additionally 0.25 B
2023-04-13	1	1	9	3	Daktari	2.5B	5	0	0	0	0	0	0	5	1
2023-04-17	1	1	11	3	Daktari	2.5B	10	2	1	2	0	0	0	15	4
2023-04-18	1	1	11	3	Daktari	2.5B	2	0	0	1	0	0	0	3	2
2023-04-19	1	1	11	3	Daktari	2.5B	1	0	0	0	0	0	0	1	1
2023-04-21	1	1	14	3	Daktari	2.5B	4	3	2	0	0	0	0	9	3
2023-04-22	1	1	19	3	Daktari	2.5B	1	1	1	0	1	4	0	8	5
2023-04-23	1	1	13	3	Daktari	2.5B	12	1	3	1	0	0	0	17	4
2023-04-26	1	1	9	3	Daktari	2.5B	3	1	0	0	0	0	0	4	2
2023-04-27	1	1	13	3	Daktari	2.5B	5	3	2	0	1	0	0	11	4
2023-04-13	2	1	9	4	Daktari	2.5B	9	0	0	0	0	0	0	9	1
2023-04-17	2	1	10	4	Daktari	2.5B	26	1	1	2	0	0	0	30	4
2023-04-18	2	1	10	4	Daktari	2.5B	3	1	0	1	1	0	0	6	4
2023-04-19	2	1	10	4	Daktari	2.5B	29	5	3	1	0	0	0	38	4
2023-04-21	2	1	15	4	Daktari	2.5B	11	4	1	0	1	0	0	17	4
2023-04-22	2	1	20	4	Daktari	2.5B	4	3	4	0	2	2	0	15	5
2023-04-23	2	1	18	4	Daktari	2.5B	5	2	0	0	0	2	0	9	3
2023-04-26	2	1	10	4	Daktari	2.5B	14	2	0	0	0	0	0	16	2
2023-04-27	2	1	13	4	Daktari	2.5B	10	7	4	0	1	0	0	22	4
2023-04-13	3	1	9	3	Daktari	2.5B	0	0	0	0	0	0	0	0	0
2023-04-17	3	1	11	3	Daktari	2.5B	5	1	0	0	0	0	0	6	2
2023-04-18	3	1	11	3	Daktari	2.5B	2	0	0	1	0	0	0	3	2
2023-04-21	3	1	13	3	Daktari	2.5B	14	11	2	1	0	2	0	30	5
2023-04-22	3	1	17	3	Daktari	2.5B	2	17	4	1	0	0	0	24	4
2023-04-23	3	1	15	3	Daktari	2.5B	5	16	1	0	2	1	0	25	5
2023-04-26	3	1	11	3	Daktari	2.5B	10	6	0	0	0	0	0	16	2
2023-04-27	3	1	13	3	Daktari	2.5B	2	1	0	0	0	0	0	3	2
2023-04-13	1	1	9	2	Daktari	0.4B	2	0	0	0	0	0	0	2	1
2023-04-17	1	1	11	4	Daktari	0.4B	6	2	0	0	1	0	0	9	3
2023-04-18	1	1	11	4	Daktari	0.4B	2	0	0	1	0	0	0	3	2
2023-04-19	1	1	11	4	Daktari	0.4B	6	0	0	0	0	0	0	6	1
2023-04-21	1	1	14	4	Daktari	0.4B	6	2	1	0	0	0	0	9	3
2023-04-22	1	1	19	4	Daktari	0.4B	1	2	1	0	0	0	0	4	3
2023-04-23	1	1	13	4	Daktari	0.4B	8	3	2	1	1	0	0	15	5
2023-04-26	1	1	9	4	Daktari	0.4B	0	0	1	0	0	0	0	1	1
2023-04-27	1	1	13	4	Daktari	0.4B	2	5	5	1	1	0	0	14	5
2023-04-13	2	1	9	2	Daktari	0.4B	0	0	0	0	0	0	0	0	0
2023-04-17	2	1	10	3	Daktari	0.4B	5	0	0	0	0	0	0	5	1
2023-04-18	2	1	10	3	Daktari	0.4B	0	0	0	1	0	0	0	1	1
2023-04-19	2	1	10	3	Daktari	0.4B	10	1	1	0	0	0	0	12	3
2023-04-21	2	1	15	3	Daktari	0.4B	2	0	0	0	0	0	0	2	1
2023-04-22	2	1	20	3	Daktari	0.4B	0	1	0	0	0	1	0	2	2
2023-04-23	2	1	18	3	Daktari	0.4B	1	1	0	0	0	0	0	2	2
2023-04-26	2	1	10	3	Daktari	0.4B	2	2	0	0	0	0	0	4	2
2023-04-27	2	1	13	3	Daktari	0.4B	2	2	1	0	0	0	0	5	3
2023-04-13	3	1	9	1	Daktari	0.4B	0	0	0	0	0	0	0	0	0
2023-04-17	3	1	11	3	Daktari	0.4B	3	0	0	0	0	0	0	3	1
2023-04-18	3	1	11	3	Daktari	0.4B	1	0	0	0	0	0	0	1	1
2023-04-21	3	1	13	3	Daktari	0.4B	3	2	0	0	1	0	0	6	3
2023-04-22	3	1	17	3	Daktari	0.4B	3	12	1	0	0	1	0	17	4
2023-04-23	3	1	15	3	Daktari	0.4B	3	2	1	0	0	0	0	6	3
2023-04-26	3	1	11	3	Daktari	0.4B	8	1	0	0	0	0	0	9	2
2023-04-27	3	1	13	3	Daktari	0.4B	3	0	0	0	0	0	0	3	1
2023-04-23	1	1	13	3	CR3153	2.5B	1	1	0	1	0	0	0	3	3
2023-04-26	1	1	9	3	CR3153	2.5B	2	1	0	0	0	0	0	3	2
2023-04-27	1	1	13	3	CR3153	2.5B	1	2	0	1	0	0	0	4	3
2023-04-29	1	1	17	3	CR3153	2.5B	4	5	9	3	1	2	0	24	6
2023-05-02	1	1	14	3	CR3153	2.5B	4	9	1	1	0	0	0	15	4
2023-05-03	1	1	13	3	CR3153	2.5B	2	4	1	1	1	0	0	9	5
2023-05-05	1	1	20	3	CR3153	2.5B	0	8	5	0	1	1	0	15	4
2023-05-09	1	1	18	3	CR3153	2.5B	0	1	2	0	0	0	0	3	2
2023-04-23	2	1	18	3	CR3153	2.5B	0	1	0	0	0	0	0	1	1
2023-04-26	2	1	10	3	CR3153	2.5B	2	3	0	2	1	0	0	8	4
2023-04-27	2	1	13	3	CR3153	2.5B	5	6	3	0	1	0	0	15	4
2023-04-29	2	1	16	3	CR3153	2.5B	4	2	0	0	1	0	0	7	3
2023-05-02	2	1	13	3	CR3153	2.5B	5	4	1	1	1	0	0	12	5
2023-05-03	2	1	15	3	CR3153	2.5B	3	4	1	1	0	3	0	12	5
2023-05-05	2	1	20	3	CR3153	2.5B	0	3	3	0	0	0	0	6	2
2023-05-09	2	1	15	3	CR3153	2.5B	0	0	0	0	0	0	0	0	0
2023-04-23	3	1	15	2	CR3153	2.5B	0	1	0	0	0	0	0	1	1
2023-04-26	3	1	11	4	CR3153	2.5B	6	4	0	0	0	0	0	10	2
2023-04-27	3	1	13	4	CR3153	2.5B	6	3	0	1	0	0	0	10	3
2023-04-29	3	1	17	4	CR3153	2.5B	1	12	3	1	2	0	0	19	5
2023-05-02	3	1	12	4	CR3153	2.5B	3	6	0	0	0	0	0	9	2
2023-05-03	3	1	12	4	CR3153	2.5B	6	9	1	1	0	0	0	17	4
2023-05-05	3	1	21	4	CR3153	2.5B	0	0	0	0	0	1	0	1	1
2023-05-09	3	1	15	4	CR3153	2.5B	0	1	3	0	0	0	0	4	2
2023-04-23	1	1	13	3	CR3153	0.4B	2	0	1	0	0	0	0	3	2
2023-04-26	1	1	9	4	CR3153	0.4B	1	3	1	0	0	0	0	5	3
2023-04-27	1	1	13	4	CR3153	0.4B	2	5	0	0	0	0	0	7	2
2023-04-29	1	1	17	4	CR3153	0.4B	3	2	0	0	0	0	0	5	2
2023-05-02	1	1	14	4	CR3153	0.4B	1	6	1	0	0	0	0	8	3
2023-05-03	1	1	13	4	CR3153	0.4B	2	3	2	1	1	0	0	9	5
2023-05-05	1	1	20	4	CR3153	0.4B	1	3	6	1	0	0	0	11	4
2023-05-09	1	1	18	4	CR3153	0.4B	0	0	1	0	0	0	0	1	1
2023-04-23	2	1	18	2	CR3153	0.4B	0	2	0	0	0	0	0	2	1
2023-04-26	2	1	10	3	CR3153	0.4B	1	0	0	0	0	0	0	1	1
2023-04-27	2	1	13	3	CR3153	0.4B	4	2	0	0	1	0	0	7	3
2023-04-29	2	1	16	3	CR3153	0.4B	2	3	1	1	1	0	0	8	5
2023-05-02	2	1	13	3	CR3153	0.4B	5	7	1	0	0	0	0	13	3
2023-05-03	2	1	15	3	CR3153	0.4B	2	4	1	0	0	0	0	7	3
2023-05-05	2	1	20	3	CR3153	0.4B	0	3	2	0	0	1	0	6	3
2023-05-09	2	1	15	3	CR3153	0.4B	0	0	0	0	0	0	0	0	0
2023-04-23	3	1	15	3	CR3153	0.4B	1	2	0	0	0	0	0	3	2
2023-04-26	3	1	11	3	CR3153	0.4B	4	2	0	0	0	0	0	6	2
2023-04-27	3	1	13	3	CR3153	0.4B	2	4	0	1	0	0	0	7	3
2023-04-29	3	1	17	3	CR3153	0.4B	2	4	0	1	0	0	0	7	3
2023-05-02	3	1	12	3	CR3153	0.4B	0	0	0	0	0	0	0	0	0
2023-05-03	3	1	12	3	CR3153	0.4B	7	4	2	1	0	0	0	14	4
2023-05-05	3	1	21	3	CR3153	0.4B	0	0	1	0	0	0	0	1	1
2023-05-09	3	1	15	3	CR3153	0.4B	0	0	0	0	1	0	0	1	1
2023-04-29	1	1	17	3	CR2267	2.5B	1	1	1	0	0	0	0	3	3
2023-05-01	1	1	12	3	CR2267	2.5B	3	0	0	0	0	0	0	3	1
2023-05-02	1	1	14	3	CR2267	2.5B	3	2	0	0	1	0	0	6	3
2023-05-03	1	1	13	3	CR2267	2.5B	5	2	1	0	0	0	0	8	3
2023-05-05	1	1	20	3	CR2267	2.5B	1	3	8	0	1	0	0	13	4
2023-05-09	1	1	18	3	CR2267	2.5B	1	6	3	0	0	0	0	10	3
2023-04-29	2	1	16	4	CR2267	2.5B	2	2	0	2	0	0	0	6	3
2023-05-01	2	1	11	4	CR2267	2.5B	1	3	0	0	0	0	0	4	2
2023-05-02	2	1	13	4	CR2267	2.5B	9	5	1	1	2	1	1	20	7
2023-05-03	2	1	15	4	CR2267	2.5B	6	5	0	0	0	0	0	11	2
2023-05-05	2	1	20	4	CR2267	2.5B	0	2	3	1	1	1	0	8	5
2023-05-09	2	1	15	4	CR2267	2.5B	0	1	1	0	0	0	0	2	2
2023-04-29	3	1	17	3	CR2267	2.5B	0	4	1	0	2	0	0	7	3
2023-05-01	3	1	12	3	CR2267	2.5B	0	1	0	0	0	0	0	1	1
2023-05-02	3	1	12	3	CR2267	2.5B	1	2	0	0	0	0	0	3	2
2023-05-03	3	1	12	3	CR2267	2.5B	3	2	1	1	1	1	0	9	6
2023-05-05	3	1	21	3	CR2267	2.5B	1	1	2	0	0	1	0	5	4
2023-05-09	3	1	15	3	CR2267	2.5B	0	1	0	0	0	0	0	1	1
2023-04-29	1	1	17	4	CR2267	0.4B	0	6	0	0	0	0	0	6	1
2023-05-01	1	1	12	4	CR2267	0.4B	2	3	0	0	0	0	0	5	2
2023-05-02	1	1	14	4	CR2267	0.4B	3	7	1	0	0	0	0	11	3
2023-05-03	1	1	13	4	CR2267	0.4B	3	3	0	0	1	0	0	7	3
2023-05-05	1	1	20	4	CR2267	0.4B	0	2	6	0	0	0	0	8	2
2023-05-09	1	1	18	4	CR2267	0.4B	0	0	1	0	0	0	0	1	1
2023-04-29	2	1	16	3	CR2267	0.4B	2	1	0	0	0	0	0	3	2
2023-05-01	2	1	11	3	CR2267	0.4B	0	3	0	0	0	0	0	3	1
2023-05-02	2	1	13	3	CR2267	0.4B	5	1	0	1	1	0	0	8	4
2023-05-03	2	1	15	3	CR2267	0.4B	1	2	0	0	0	0	0	3	2
2023-05-05	2	1	20	3	CR2267	0.4B	0	2	3	0	0	1	0	6	3
2023-05-09	2	1	15	3	CR2267	0.4B	0	1	1	0	0	0	0	2	2
2023-04-29	3	1	17	3	CR2267	0.4B	1	2	4	1	1	0	0	9	5
2023-05-01	3	1	12	3	CR2267	0.4B	2	1	0	0	0	0	0	3	2
2023-05-02	3	1	12	3	CR2267	0.4B	0	4	0	0	0	0	0	4	1
2023-05-03	3	1	12	3	CR2267	0.4B	2	2	2	1	0	0	0	7	4
2023-05-05	3	1	21	3	CR2267	0.4B	0	2	0	0	0	0	0	2	1
2023-05-09	3	1	15	3	CR2267	0.4B	0	0	0	0	0	0	0	0	0

## Sheet: Figur 5B
cultivar	ratio_abundance	ratio_honeybee	ratio_bee	ratio_fly
cultivar	ratio total insect abundance 0.4B/2.5B	ratio honey bee abundance 0.4B/2.5B	ratio wild bee abundance 0.4B/2.5B	ratio fly abundance 0.4B/2.5B		For Daktari 0.4B and additionally 0.25 B
Daktari	0.152047	0.268041	0	0
Daktari	0.684211	0.804124	0	0.590909
Daktari	0.22807	0.268041	0	0
Daktari	0.45614	0.804124	0	0
Daktari	0.684211	0.804124	0.896552	0.590909
Daktari	0.304094	0.134021	0.896552	0.590909
Daktari	1.14035	1.07216	1.7931	0.886364
Daktari	0.0760234	0	0.896552	0
Daktari	1.06433	0.268041	4.48276	1.47727
Daktari	0	0	0	0
Daktari	0.380117	0.670103	0	0
Daktari	0.0760234	0	0	0
Daktari	0.912281	1.34021	0.896552	0.295455
Daktari	0.152047	0.268041	0	0
Daktari	0.152047	0	0	0.295455
Daktari	0.152047	0.134021	0	0.295455
Daktari	0.304094	0.268041	0	0.590909
Daktari	0.380117	0.268041	0.896552	0.590909
Daktari	0	0	0	0
Daktari	0.22807	0.402062	0	0
Daktari	0.0760234	0.134021	0	0
Daktari	0.45614	0.402062	0	0.590909
Daktari	1.2924	0.402062	0.896552	3.54545
Daktari	0.45614	0.402062	0.896552	0.590909
Daktari	0.684211	1.07216	0	0.295455
Daktari	0.22807	0.402062	0	0
CR3153	0.346154	0.872727	0.727273	0
CR3153	0.576923	0.436364	0.727273	0.8
CR3153	0.807692	0.872727	0	1.33333
CR3153	0.576923	1.30909	0	0.533333
CR3153	0.923077	0.436364	0.727273	1.6
CR3153	1.03846	0.872727	1.45455	0.8
CR3153	1.26923	0.436364	4.36364	0.8
CR3153	0.115385	0	0.727273	0
CR3153	0.230769	0	0	0.533333
CR3153	0.115385	0.436364	0	0
CR3153	0.807692	1.74545	0	0.533333
CR3153	0.923077	0.872727	0.727273	0.8
CR3153	1.5	2.18182	0.727273	1.86667
CR3153	0.807692	0.872727	0.727273	1.06667
CR3153	0.692308	0	1.45455	0.8
CR3153	0	0	0	0
CR3153	0.346154	0.436364	0	0.533333
CR3153	0.692308	1.74545	0	0.533333
CR3153	0.807692	0.872727	0	1.06667
CR3153	0.807692	0.872727	0	1.06667
CR3153	0	0	0	0
CR3153	1.61538	3.05455	1.45455	1.06667
CR3153	0.115385	0	0.727273	0
CR3153	0.115385	0	0	0
CR2267	0.9	0	0	2.51163
CR2267	0.75	0.972973	0	1.25581
CR2267	1.65	1.45946	0.818182	2.93023
CR2267	1.05	1.45946	0	1.25581
CR2267	1.2	0	4.90909	0.837209
CR2267	0.15	0	0.818182	0
CR2267	0.45	0.972973	0	0.418605
CR2267	0.45	0	0	1.25581
CR2267	1.2	2.43243	0	0.418605
CR2267	0.45	0.486486	0	0.837209
CR2267	0.9	0	2.45455	0.837209
CR2267	0.3	0	0.818182	0.418605
CR2267	1.35	0.486486	3.27273	0.837209
CR2267	0.45	0.972973	0	0.418605
CR2267	0.6	0	0	1.67442
CR2267	1.05	0.972973	1.63636	0.837209
CR2267	0.3	0	0	0.837209
CR2267	0	0	0	0

## Sheet: Figure 6
cultivar	Blevel	pollination	tray_no	pot_no	siliquelong	middleseedNo	rel.seedweight
cultivar	B level_B concentration (mg per kg substrate)	pollination	tray no	pot no	Number of siliques per main raceme	Average number of seeds per silique	Relative seed weight (mg)
Daktari	2.5B	self	3	13	59	22.0339	3.10423
Daktari	2.5B	self	4	21	66	20.3788	3.19673
Daktari	2.5B	self	8	92	48	21.9792	3.28787
Daktari	2.5B	self	11	159	52	25.7885	2.68419
Daktari	2.5B	self	12	164	55	23.9091	3.3511
Daktari	2.5B	self	16	240	66	22.5455	3.77137
Daktari	2.5B	self	19	301	75	22.4267	3.2868
Daktari	2.5B	self	20	308	56	22.6429	3.63241
Daktari	2.5B	insect	3	15	69	23.8116	3.33822
Daktari	2.5B	insect	3	18	51	24.7647	3.27276
Daktari	2.5B	insect	4	19	49	17.8571	3.68971
Daktari	2.5B	insect	4	23	58	24.5172	3.11779
Daktari	2.5B	insect	7	88	57	22.4035	3.41417
Daktari	2.5B	insect	7	89	66	23.6818	3.50345
Daktari	2.5B	insect	7	90	57	25.1579	3.82538
Daktari	2.5B	insect	8	94	62	23.9677	3.45404
Daktari	2.5B	insect	8	96	70	22.6143	3.50063
Daktari	2.5B	insect	11	161	56	24.0179	3.57807
Daktari	2.5B	insect	11	162	63	24.1905	3.671
Daktari	2.5B	insect	12	166	67	25.5672	3.42207
Daktari	2.5B	insect	12	167	79	23.2405	3.66601
Daktari	2.5B	insect	12	168	59	23.2542	3.6148
Daktari	2.5B	insect	15	233	55	23.3636	3.70568
Daktari	2.5B	insect	15	234	57	22.7544	2.95698
Daktari	2.5B	insect	16	235	53	23.5849	3.64136
Daktari	2.5B	insect	16	236	60	24.3333	2.87658
Daktari	2.5B	insect	16	238	64	19.9219	3.52008
Daktari	2.5B	insect	19	303	69	23	3.23585
Daktari	2.5B	insect	19	305	62	23.371	3.79117
Daktari	2.5B	insect	19	306	66	23.8788	3.59365
Daktari	2.5B	insect	20	311	46	24.9565	3.41951
Daktari	2.5B	insect	20	312	57	25.4912	3.13235
Daktari	0.4B	self	13	221	20	9.95	2.89598
Daktari	0.4B	self	13	222	46	12.413	4.31786
Daktari	0.4B	self	14	225	0
Daktari	0.4B	self	14	228	0
Daktari	0.4B	self	17	293	39	16.2821	5.0252
Daktari	0.4B	self	17	294	54	14.7593	4.71945
Daktari	0.4B	self	18	295	5
Daktari	0.4B	self	18	296	13
Daktari	0.4B	insect	13	217	18	16.5556	2.16443
Daktari	0.4B	insect	13	218	39	23.6923	4.35422
Daktari	0.4B	insect	13	219	33	16.6667	1.66836
Daktari	0.4B	insect	14	223	0
Daktari	0.4B	insect	14	224	0
Daktari	0.4B	insect	14	226	0
Daktari	0.4B	insect	14	227	30	10	3.28267
Daktari	0.4B	insect	17	289	59	17.9661	4.01226
Daktari	0.4B	insect	17	290	47	25.234	4.38423
Daktari	0.4B	insect	17	291	38	19.0526	2.88273
Daktari	0.4B	insect	17	292	45	13.5111	4.05362
Daktari	0.4B	insect	18	297	0
Daktari	0.4B	insect	18	298	27	7.14815	1.80777
Daktari	0.4B	insect	18	299	26	10.6154	3.16594
CR3153	2.5B	self	204	48	51	19.2941	3.02449
CR3153	2.5B	self	208	118	53	20.9245	2.94509
CR3153	2.5B	self	208	120	56	21.6071	3.08917
CR3153	2.5B	self	211	183	54	20.6667	2.93226
CR3153	2.5B	self	212	188	47	22.383	2.51816
CR3153	2.5B	self	212	190	49	18.6531	2.41039
CR3153	2.5B	self	215	255	50	22.54	2.80976
CR3153	2.5B	self	216	259	53	18.7736	3.20131
CR3153	2.5B	self	220	335	48	22.375	2.90466
CR3153	2.5B	insect	203	40	52	27.1154	2.49631
CR3153	2.5B	insect	203	41	56	26.5	2.48302
CR3153	2.5B	insect	203	42	56	21.1429	2.54485
CR3153	2.5B	insect	204	45	60	25.7	2.59507
CR3153	2.5B	insect	207	109	62	21.4194	3.05173
CR3153	2.5B	insect	207	110	59	24.0678	2.27937
CR3153	2.5B	insect	208	116	53	23.0943	2.80629
CR3153	2.5B	insect	208	117	59	26.6949	2.49663
CR3153	2.5B	insect	208	119	52	26.6154	2.39118
CR3153	2.5B	insect	211	181	65	21.5385	3.0755
CR3153	2.5B	insect	211	184	57	23.5439	2.90849
CR3153	2.5B	insect	211	185	56	23.125	2.49359
CR3153	2.5B	insect	211	186	53	26.0943	2.81837
CR3153	2.5B	insect	212	187	67	25.1642	2.7003
CR3153	2.5B	insect	212	192	60	24.7667	2.74973
CR3153	2.5B	insect	215	253	60	23.6	2.4565
CR3153	2.5B	insect	215	257	57	23.807	2.32196
CR3153	2.5B	insect	216	260	43	27.907	2.82633
CR3153	2.5B	insect	219	325	45	24.0444	2.74917
CR3153	0.4B	self	209	169	6	8.33333	2.044
CR3153	0.4B	self	209	170	9	7.77778	2.91
CR3153	0.4B	self	210	178	0
CR3153	0.4B	self	213	244	0
CR3153	0.4B	self	213	245	0
CR3153	0.4B	self	214	247	3	0
CR3153	0.4B	self	214	248	9	6.44444	1.18103
CR3153	0.4B	self	218	321	0
CR3153	0.4B	self	217	323	2	0
CR3153	0.4B	insect	201	27	3	1	0.433333
CR3153	0.4B	insect	201	30	18	12.8333	1.20346
CR3153	0.4B	insect	205	97	15	16.1333	0.640083
CR3153	0.4B	insect	205	99	0
CR3153	0.4B	insect	205	101	15	15.4	1.17532
CR3153	0.4B	insect	209	171	22	20.4091	2.54833
CR3153	0.4B	insect	209	172	26	20.2692	2.98786
CR3153	0.4B	insect	209	173	16	12.5	1.2275
CR3153	0.4B	insect	210	175	0
CR3153	0.4B	insect	210	179	4	1.25	0.7
CR3153	0.4B	insect	213	241	15	7.26667	0.808257
CR3153	0.4B	insect	213	243	4	0.25	0.8
CR3153	0.4B	insect	213	246	0
CR3153	0.4B	insect	214	250	0
CR3153	0.4B	insect	214	251	1	0
CR3153	0.4B	insect	217	313	0
CR3153	0.4B	insect	217	314	2	3.5	1.05714
CR3153	0.4B	insect	217	316	0
CR3153	0.4B	insect	218	318	0
CR3153	0.4B	insect	218	320	4	0.5	1.15
CR2267	2.5B	self	103	64	47	20.7872	2.78137
CR2267	2.5B	self	104	70	48	15.3542	2.80936
CR2267	2.5B	self	107	134	34	19.4706	2.31103
CR2267	2.5B	self	107	136	35	26.3714	2.54074
CR2267	2.5B	self	108	140	44	18.5909	2.23472
CR2267	2.5B	self	108	142	58	16.9655	2.52724
CR2267	2.5B	self	112	216	55	16.8	3.03972
CR2267	2.5B	self	116	284	41	13.3902	2.99107
CR2267	2.5B	self	116	285	53	15.8679	3.10975
CR2267	2.5B	self	120	356	45	19.6	2.41871
CR2267	2.5B	insect	103	63	50	20.7	2.58135
CR2267	2.5B	insect	104	69	63	15.6508	2.72566
CR2267	2.5B	insect	104	72	45	21.0444	2.54456
CR2267	2.5B	insect	107	133	47	22.4255	2.71034
CR2267	2.5B	insect	107	137	59	16.322	2.97954
CR2267	2.5B	insect	108	141	44	24.9091	2.4562
CR2267	2.5B	insect	108	143	48	11.1875	3.53333
CR2267	2.5B	insect	111	207	45	19.6889	2.91862
CR2267	2.5B	insect	111	208	55	18.4545	2.53704
CR2267	2.5B	insect	111	209	48		2.58621
CR2267	2.5B	insect	111	210	53	15.4151	2.97222
CR2267	2.5B	insect	112	211	33	25.4545	2.41321
CR2267	2.5B	insect	112	212	47	15.8723	2.65228
CR2267	2.5B	insect	116	283	46	11.3043	2.865
CR2267	2.5B	insect	116	286	57	16.0702	2.99105
CR2267	2.5B	insect	116	288	57	7.47368	2.76761
CR2267	2.5B	insect	119	352	50	19.14	2.63615
CR2267	2.5B	insect	119	353	59	16.4746	2.99465
CR2267	2.5B	insect	120	360	44	19.4091	2.90082
CR2267	0.4B	self	101	51	0
CR2267	0.4B	self	102	56	0
CR2267	0.4B	self	105	122	13	3.53846	1.92826
CR2267	0.4B	self	106	127	5	8	2.5
CR2267	0.4B	self	106	130	6	6.5	0.523077
CR2267	0.4B	self	109	197	6	1.5	1.47778
CR2267	0.4B	self	110	203	8	7.5	0.921667
CR2267	0.4B	self	114	271	13	3.53846	1.98261
CR2267	0.4B	self	117	341	1	0
CR2267	0.4B	self	117	342	3	0
CR2267	0.4B	insect	101	53	3	1	0.633333
CR2267	0.4B	insect	101	54	4	7.5	1.61667
CR2267	0.4B	insect	102	58	0
CR2267	0.4B	insect	102	59	0
CR2267	0.4B	insect	105	125	0
CR2267	0.4B	insect	105	126	0
CR2267	0.4B	insect	106	128	0
CR2267	0.4B	insect	106	129	0
CR2267	0.4B	insect	106	131	7	2.14286	1.7
CR2267	0.4B	insect	106	132	4	0
CR2267	0.4B	insect	109	196	0
CR2267	0.4B	insect	110	199	0
CR2267	0.4B	insect	110	200	0
CR2267	0.4B	insect	110	202	0
CR2267	0.4B	insect	113	266	11	3	2.31212
CR2267	0.4B	insect	113	270	4	1.25	0.78
CR2267	0.4B	insect	114	274	5	1.8	1.11111
CR2267	0.4B	insect	114	275	0
CR2267	0.4B	insect	114	276	0
CR2267	0.4B	insect	117	338	2	0
CR2267	0.4B	insect	118	346	14	3.42857	1.34375
CR2267	0.4B	insect	118	348	16	8.9375	0.81049
